# Supplementary material for: RING-Type E3 Ubiquitin Ligases AtRDUF1 and AtRDUF2 Positively Regulate the Expression of PR1 Gene and Pattern-Triggered Immunity
Source: Int J Mol Sci. 2022 Nov 22;23(23):14525. doi: 10.3390/ijms232314525 (PMC9739713; doi:10.3390/ijms232314525)
Supplement: Supplementary file 1 [file ijms-23-14525-s001.zip]

Archive with 2 entries (2 files):
- ijms-1927206-supplementary/supplementary figures.pdf
- ijms-1927206-supplementary/Table S1.pdf
